# Supplementary material for: Development of a Triplex TaqMan Real-Time PCR Assay for Simultaneous Detection of Duck Hepatitis B Virus, Duck Adenovirus Type 3, and Streptococcus gallolyticus subsp. pasteurianus
Source: Vet Sci. 2026 Jul 15;13(7):692. doi: 10.3390/vetsci13070692 (PMC13431575; doi:10.3390/vetsci13070692)
Supplement: Supplementary file 1 [file vetsci-13-00692-s001.zip]

Archive with 1 entries (1 files):
- vetsci-4371737-supplementary.pdf
